# Supplementary material for: Long noncoding RNAs are potentially involved in the degeneration of virulence in an aphid-obligate pathogen, Conidiobolus obscurus (Entomophthoromycotina)
Source: Virulence. 2021 Jun 24;12(1):1705–16. doi: 10.1080/21505594.2021.1938806 (PMC8237998; doi:10.1080/21505594.2021.1938806)
Supplement: Supplemental Material [file KVIR_A_1938806_SM0210.zip]

Archive with 2 entries (1 files):
- supplementary/
- supplementary/supplementary fileclean.docx
